# Supplementary material for: Global, regional, and national burden of glucose-6-phosphate dehydrogenase (G6PD) deficiency from 1990 to 2021: a systematic analysis of the global burden of disease study 2021
Source: Front Genet. 2025 May 23;16:1593728. doi: 10.3389/fgene.2025.1593728 (PMC12141281; doi:10.3389/fgene.2025.1593728)
Supplement: Supplementary file 2 [file Table1.xlsx]

## Sheet: Sheet1
Table 3 The prevalence, incidence and YLDs rate of G6PD in 1990 and 2021 in global, and the trends from 1990 to 2021
Region	Prevalence			Incidence			YLDs
	1990(95% UI)	2021(95% UI)	EAPC(95% CI)	1990(95% UI)	2021(95% UI)	EAPC(95% CI)	1990(95% UI)	2021(95% UI)	EAPC(95% CI)
Afghanistan	3192.9(2565.09, 3934.41)	3271.74(2644.75, 4006.59)	-0.21(-0.4, -0.02)	70.88(56.93, 87.21)	69.84(56.45, 85.67)	-0.22(-0.41, -0.03)	0.25(0.15, 0.38)	0.2(0.13, 0.3)	-1.11(-1.28, -0.93)
Albania	3426.62(2758.23, 4228.89)	3487.42(2808.1, 4325.87)	-0.39(-0.7, -0.09)	70.55(56.8, 87.09)	74.35(59.89, 92.22)	-0.34(-0.66, -0.03)	0.41(0.24, 0.7)	0.2(0.12, 0.32)	-2.99(-3.31, -2.67)
Algeria	9023.14(7266.51, 11102.22)	8741.79(7102.27, 10810.24)	-0.17(-0.23, -0.11)	191.96(154.56, 236.14)	184.38(149.8, 228.13)	-0.21(-0.28, -0.14)	0.68(0.41, 1.18)	0.46(0.27, 0.74)	-1.37(-1.42, -1.32)
American Samoa	4449.15(3619.26, 5523.6)	5163.02(4176.82, 6422.01)	0.56(0.41, 0.71)	95.14(77.4, 118.12)	125.63(101.67, 156.24)	0.94(0.69, 1.2)	0.27(0.17, 0.43)	0.29(0.18, 0.46)	0.46(0.31, 0.62)
Andorra	2645.69(2143.96, 3267.34)	2669.72(2166.03, 3306.29)	-0.01(-0.03, 0)	63.87(51.76, 78.86)	66.09(53.61, 81.84)	0.34(0.16, 0.51)	0.1(0.06, 0.14)	0.08(0.05, 0.12)	-0.69(-0.79, -0.58)
Angola	11318.49(9138.7, 13931.72)	11439.15(9235.94, 14039.57)	0.01(-0.01, 0.02)	238.43(192.51, 293.29)	240.59(194.26, 295.24)	-0.01(-0.03, 0.01)	0.95(0.61, 1.47)	0.84(0.51, 1.34)	-0.39(-0.56, -0.21)
Antigua and Barbuda	7157.62(5772.28, 8835.77)	7366.74(5944.62, 9135.34)	0.12(0.08, 0.16)	151.93(122.67, 187.52)	157.72(127.27, 195.63)	0.12(0.09, 0.14)	0.51(0.24, 1)	0.35(0.17, 0.74)	-1.25(-1.36, -1.15)
Argentina	1695.03(1365.6, 2114.67)	1816.23(1465.74, 2231.74)	-0.25(-0.43, -0.07)	35.38(28.48, 44.14)	38.53(31.09, 47.4)	-0.18(-0.37, 0)	0.07(0.03, 0.14)	0.05(0.02, 0.1)	-1.62(-1.89, -1.35)
Armenia	1472.96(1177.44, 1842.03)	1491.12(1202.1, 1839.97)	0.08(0.05, 0.11)	31.91(25.53, 39.89)	32.35(26.05, 39.99)	0.03(-0.01, 0.07)	0.08(0.05, 0.12)	0.06(0.04, 0.1)	-0.68(-0.7, -0.66)
Australia	1129.59(899.89, 1407.13)	1477.96(1174.46, 1801.21)	-0.24(-0.65, 0.16)	23.73(18.91, 29.55)	31.31(24.87, 38.12)	-0.14(-0.53, 0.25)	0.02(0.01, 0.04)	0.01(0.01, 0.03)	-1.75(-2.3, -1.21)
Austria	2589.11(2089.83, 3185.4)	2623.96(2111.77, 3246.02)	0(-0.01, 0.01)	54.17(43.72, 66.6)	55.22(44.49, 68.3)	-0.03(-0.05, 0)	0.03(0.02, 0.06)	0.02(0.01, 0.04)	-1.38(-1.52, -1.24)
Azerbaijan	1466.68(1172.42, 1834.42)	1501.63(1210.27, 1852.43)	0.12(0.1, 0.15)	32.04(25.63, 40.05)	33.14(26.68, 40.98)	0.18(0.14, 0.22)	0.13(0.08, 0.19)	0.1(0.06, 0.15)	-0.83(-0.92, -0.74)
Bahrain	17230.14(14201.61, 20026.62)	16009.12(12946.71, 19789.82)	-1.05(-2.09, 0.01)	353.24(291.89, 410.6)	310.22(250.93, 384.34)	-1.18(-2.17, -0.17)	1.24(0.77, 1.92)	0.81(0.5, 1.21)	-2.12(-3.1, -1.13)
Bangladesh	9531.36(7671.3, 11803.83)	9285.43(7477.5, 11492.81)	-0.08(-0.09, -0.06)	193.49(155.62, 239.59)	197.65(159.12, 244.61)	0.08(0.05, 0.11)	1.16(0.71, 1.9)	0.68(0.39, 1.08)	-1.88(-1.95, -1.82)
Barbados	7271.57(5862.7, 8976.44)	7456.5(6004.42, 9153.58)	0.07(0.06, 0.08)	158.32(127.81, 195.41)	159.51(128.48, 195.82)	0.02(0, 0.03)	0.35(0.18, 0.66)	0.28(0.14, 0.53)	-0.7(-0.76, -0.65)
Belarus	1992.94(1583.36, 2455.68)	2058.86(1655.95, 2566.01)	-0.05(-0.14, 0.05)	42.46(33.74, 52.42)	44.13(35.5, 55.01)	-0.03(-0.13, 0.07)	0.07(0.04, 0.11)	0.05(0.03, 0.08)	-1.73(-1.93, -1.53)
Belgium	2582.79(2086.87, 3194.32)	2607.7(2114.55, 3245.07)	-0.02(-0.04, 0)	53.85(43.51, 66.61)	53.89(43.69, 67.06)	-0.07(-0.09, -0.05)	0.03(0.02, 0.06)	0.02(0.01, 0.04)	-1.23(-1.31, -1.16)
Belize	7496.93(6040.32, 9202.47)	7445.23(5990.59, 9152.34)	-0.02(-0.03, -0.01)	158.21(127.48, 194.4)	155.91(125.43, 191.65)	-0.06(-0.07, -0.04)	0.49(0.26, 0.87)	0.4(0.21, 0.77)	-0.74(-0.83, -0.64)
Benin	6837.78(5524.64, 8401.64)	7491.06(6032.36, 9217.29)	0.39(0.29, 0.49)	146.46(118.04, 179.99)	160.41(129.19, 197.32)	0.4(0.3, 0.49)	0.73(0.45, 1.11)	0.85(0.53, 1.31)	0.6(0.54, 0.66)
Bermuda	6879.92(5527.88, 8481.93)	7014.9(5649.21, 8669.8)	0.06(0.04, 0.08)	151.26(121.38, 186.88)	151.61(122.3, 187.37)	0(-0.01, 0.01)	0.26(0.14, 0.48)	0.13(0.07, 0.25)	-2.3(-2.53, -2.08)
Bhutan	4419.72(3579.35, 5406.48)	4863.86(3964.67, 5979.24)	0.26(0.18, 0.34)	91.27(73.91, 111.6)	102.03(83.14, 125.46)	0.25(0.17, 0.33)	0.58(0.37, 0.91)	0.61(0.33, 1.1)	0.12(0.05, 0.18)
Bolivia	1605.06(1266.84, 1988.84)	3579.05(2883.12, 4457.35)	1.88(1.08, 2.69)	32.92(25.98, 40.8)	75.84(61.11, 94.49)	1.99(1.18, 2.81)	0.15(0.09, 0.22)	0.29(0.16, 0.49)	1.39(0.51, 2.27)
Bosnia and Herzegovina	3318.54(2662.55, 4114.11)	3408.14(2752.82, 4226.54)	-0.35(-0.66, -0.05)	70.03(56.2, 86.82)	70.01(56.52, 86.8)	-0.66(-1, -0.32)	0.24(0.14, 0.38)	0.15(0.09, 0.24)	-2.41(-2.73, -2.08)
Botswana	8709.06(7059.44, 10768.43)	8335.3(6727.15, 10263.38)	-0.17(-0.22, -0.12)	188.6(152.85, 233.03)	177.34(142.95, 218.31)	-0.24(-0.29, -0.19)	0.89(0.54, 1.48)	0.69(0.41, 1.25)	-0.95(-1.1, -0.8)
Brazil	2414.96(2342.36, 2489.44)	3221.12(3117.16, 3318.88)	1.49(1.07, 1.92)	51.64(50.09, 53.21)	70.9(68.62, 73.04)	1.61(1.15, 2.08)	0.16(0.1, 0.24)	0.14(0.09, 0.21)	0(-0.35, 0.35)
Brunei	2845.5(2291.45, 3516.41)	806.57(643.8, 999.57)	-4.37(-5.46, -3.28)	57.92(46.68, 71.57)	17.45(13.92, 21.61)	-4.19(-5.33, -3.03)	0.15(0.09, 0.23)	0.06(0.04, 0.1)	-2.99(-3.42, -2.57)
Bulgaria	3720.37(3024.09, 4579.01)	3089.44(2498.42, 3781.73)	-0.63(-0.85, -0.42)	79.84(64.9, 98.3)	65.28(52.79, 79.94)	-0.69(-0.9, -0.48)	0.19(0.1, 0.34)	0.12(0.07, 0.21)	-1.57(-1.7, -1.44)
Burkina Faso	16636.84(15718.66, 17370.89)	16151.24(13159.25, 19960.14)	-0.06(-0.21, 0.09)	357.19(337.85, 372.9)	346.92(282.23, 428.8)	-0.05(-0.2, 0.1)	2.02(1.3, 2.97)	1.89(1.14, 2.99)	-0.27(-0.37, -0.17)
Burundi	9927.96(8061.39, 12237.03)	8186.21(6606.38, 10054.74)	-0.66(-0.85, -0.47)	211.36(171.62, 260.5)	171.69(138.57, 210.84)	-0.74(-0.92, -0.56)	0.96(0.58, 1.51)	0.77(0.46, 1.26)	-0.74(-0.92, -0.56)
Cabo Verde	3314.33(2674.11, 4024.05)	3815(3062.29, 4726.47)	0.7(0.55, 0.85)	68.07(55.04, 82.29)	79.79(64.04, 98.81)	0.78(0.64, 0.92)	0.35(0.21, 0.54)	0.35(0.2, 0.57)	0.03(-0.06, 0.12)
Cambodia	10421.51(8394, 12866.89)	10715.5(8679.02, 13368.68)	0.44(0.24, 0.65)	233.05(187.73, 287.65)	241.31(195.45, 301.01)	0.35(0.18, 0.52)	1.1(0.65, 1.8)	0.84(0.46, 1.49)	-0.7(-0.86, -0.55)
Cameroon	5018.34(4030.23, 6241.15)	5112.03(4114.26, 6313.49)	0.07(0.06, 0.09)	105.94(85.1, 131.74)	107.15(86.24, 132.19)	0.07(0.05, 0.08)	0.43(0.27, 0.66)	0.45(0.28, 0.72)	0.15(-0.04, 0.34)
Canada	4601.93(3732.15, 5654.33)	4026.41(3255.32, 5019.98)	-0.63(-0.8, -0.45)	96.29(78.08, 118.28)	83.42(67.44, 103.99)	-0.64(-0.82, -0.46)	0.04(0.02, 0.07)	0.02(0.01, 0.04)	-2.29(-2.5, -2.08)
Central African Republic	11338.55(9127.2, 14011.7)	11598.9(9388.41, 14391.78)	0.04(0.03, 0.06)	242.29(195.15, 299.41)	247.17(200.09, 307.02)	0.06(0.04, 0.07)	1.2(0.74, 1.82)	1.21(0.74, 1.92)	-0.09(-0.17, -0.01)
Chad	6889.76(5595.21, 8506.12)	6944.71(5613.92, 8541.84)	0.05(0.03, 0.08)	149.72(121.37, 184.81)	146.38(118.35, 180.02)	-0.06(-0.08, -0.04)	0.87(0.53, 1.34)	0.84(0.53, 1.31)	-0.2(-0.27, -0.13)
Chile	1682.5(1342.03, 2083.72)	1811.95(1450.36, 2246.74)	-0.24(-0.42, -0.06)	35.1(28.03, 43.57)	37.08(29.67, 45.97)	-0.35(-0.54, -0.15)	0.04(0.02, 0.06)	0.02(0.01, 0.03)	-2.58(-2.8, -2.35)
China	3403.56(3297.14, 3513.1)	4672.85(4514.31, 4822.89)	0.95(0.46, 1.44)	72.83(70.51, 75.17)	97.05(93.74, 100.16)	0.74(0.27, 1.21)	0.16(0.11, 0.23)	0.1(0.06, 0.14)	-1.87(-2.41, -1.33)
Colombia	5891.52(4757.83, 7286.37)	5708.28(4602.22, 7035.81)	-0.42(-0.85, 0.01)	123.08(99.41, 152.31)	118.78(95.76, 146.46)	-0.44(-0.87, -0.01)	0.2(0.12, 0.33)	0.1(0.06, 0.16)	-2.6(-3.07, -2.14)
Comoros	9809.27(7928.54, 12077.71)	7949.17(6483.26, 9771.78)	-0.72(-0.91, -0.54)	214.55(173.48, 264.33)	171.14(139.43, 210.51)	-0.8(-0.99, -0.61)	1.19(0.69, 1.95)	0.81(0.49, 1.3)	-1.34(-1.49, -1.2)
Congo	13720.92(11069.14, 16954.57)	13460.76(10902.05, 16633.8)	-0.1(-0.14, -0.06)	293.97(237.15, 363.15)	284.06(230.05, 351)	-0.15(-0.19, -0.11)	1.68(1.03, 2.57)	1.24(0.76, 1.93)	-1.12(-1.29, -0.94)
Cook Islands	4409.35(3568.74, 5449.35)	5014.96(4034.74, 6230.78)	0.49(0.36, 0.63)	90.61(73.33, 111.98)	106(85.31, 131.66)	0.52(0.35, 0.68)	0.3(0.18, 0.49)	0.24(0.15, 0.38)	-0.68(-0.84, -0.51)
Costa Rica	4834.74(3990.24, 5656.48)	3063.41(2472.55, 3739.56)	-1.29(-1.55, -1.03)	101.15(83.46, 118.3)	64.78(52.28, 79.13)	-1.24(-1.52, -0.97)	0.14(0.08, 0.22)	0.06(0.04, 0.1)	-2.42(-2.62, -2.23)
Croatia	5120.97(4144.01, 6278.02)	4116.76(3311.21, 5099.87)	-0.13(-0.41, 0.15)	106.95(86.53, 131.1)	87.17(70.11, 107.97)	-0.08(-0.37, 0.21)	0.19(0.1, 0.32)	0.09(0.05, 0.15)	-1.96(-2.2, -1.71)
Cuba	3644.59(2934.59, 4511.25)	3665.98(2929.65, 4527.45)	0.03(0.02, 0.03)	76.81(61.86, 95.07)	77.4(61.86, 95.69)	0.02(0.01, 0.03)	0.16(0.08, 0.29)	0.11(0.06, 0.22)	-1.07(-1.17, -0.96)
Cyprus	6929.61(5567.91, 8628.77)	7076.56(5694.32, 8674.89)	0.45(-0.15, 1.06)	154.35(124.02, 192.14)	148.07(119.16, 181.47)	0.29(-0.35, 0.93)	0.16(0.1, 0.27)	0.11(0.07, 0.17)	-1.1(-1.74, -0.45)
Czechia	3254.42(2612.22, 4026.26)	3385.2(2718.58, 4197)	-0.34(-0.65, -0.03)	69.98(56.16, 86.63)	71.19(57.17, 88.26)	-0.43(-0.75, -0.11)	0.14(0.07, 0.24)	0.08(0.04, 0.14)	-2.17(-2.51, -1.82)
Democratic Republic of the Congo	12336.53(10121.17, 15055.98)	13339.14(10793.69, 16499.32)	0.21(0.16, 0.26)	263.81(216.6, 321.57)	283.67(229.67, 350.92)	0.17(0.12, 0.22)	1.29(0.8, 1.97)	1.24(0.76, 2.03)	-0.29(-0.4, -0.18)
Denmark	2552.77(2063.72, 3168.92)	2573.39(2092.71, 3189.47)	-0.03(-0.04, -0.01)	53.54(43.27, 66.49)	53.24(43.29, 65.98)	-0.06(-0.09, -0.04)	0.04(0.02, 0.07)	0.03(0.01, 0.05)	-1.48(-1.57, -1.38)
Djibouti	10016.34(8083.99, 12377.73)	8166.79(6581.49, 10174.88)	-0.72(-0.91, -0.52)	184(148.53, 227.31)	140.6(113.35, 175.13)	-0.95(-1.2, -0.69)	1.15(0.69, 1.93)	0.76(0.43, 1.28)	-1.43(-1.68, -1.19)
Dominica	7337.83(5916.03, 9114.21)	7591.48(6132.38, 9308.59)	0.11(0.1, 0.13)	162.77(131.23, 202.16)	157.39(126.84, 192.89)	-0.14(-0.2, -0.08)	0.49(0.29, 0.79)	0.4(0.24, 0.63)	-0.66(-0.73, -0.58)
Dominican Republic	7203.68(5798.58, 8870.51)	7463.04(6023.94, 9238.25)	0.13(0.12, 0.13)	158.84(127.9, 195.64)	158.14(127.75, 195.78)	-0.02(-0.03, -0.01)	0.48(0.29, 0.77)	0.36(0.2, 0.6)	-0.94(-1.08, -0.8)
Ecuador	1670.11(1333.68, 2064.51)	3750.15(3025.5, 4598.33)	1.9(1.1, 2.7)	34.35(27.43, 42.44)	79.34(64, 97.41)	1.97(1.14, 2.8)	0.05(0.03, 0.09)	0.05(0.03, 0.09)	-0.53(-1.38, 0.32)
Egypt	5225.87(4661.88, 5905.4)	4129.49(3332.67, 5119.42)	0.08(-0.26, 0.43)	110.28(98.4, 124.55)	87.57(70.68, 108.55)	0.17(-0.21, 0.55)	0.38(0.23, 0.6)	0.21(0.13, 0.33)	-0.96(-1.34, -0.58)
El Salvador	3728.65(2975.69, 4642.39)	2870.76(2318.17, 3555.44)	-0.91(-1.14, -0.68)	79.05(63.1, 98.42)	59.35(47.91, 73.61)	-1(-1.23, -0.77)	0.22(0.14, 0.33)	0.13(0.09, 0.19)	-1.71(-1.79, -1.63)
Equatorial Guinea	6789.26(5487.35, 8382.9)	6802.72(5496.55, 8392.08)	-0.05(-0.07, -0.03)	141.7(114.59, 175.15)	141.74(114.56, 174.84)	-0.06(-0.09, -0.04)	0.79(0.5, 1.23)	0.59(0.35, 0.91)	-1.34(-1.49, -1.18)
Eritrea	9636.26(7776.8, 11936.75)	7871.76(6368.49, 9770.3)	-0.7(-0.89, -0.52)	206.52(166.64, 255.91)	167.48(135.57, 207.92)	-0.76(-0.94, -0.58)	1.24(0.75, 2.05)	0.83(0.48, 1.4)	-1.36(-1.54, -1.19)
Estonia	1971.16(1569.25, 2427)	2055.12(1659.58, 2552.13)	0(-0.1, 0.09)	41.79(33.25, 51.55)	44.23(35.69, 54.9)	-0.04(-0.16, 0.08)	0.07(0.04, 0.1)	0.04(0.02, 0.07)	-2.05(-2.24, -1.86)
Eswatini	8566(6918.12, 10550.28)	8219.95(6644.29, 10192.42)	-0.16(-0.21, -0.11)	186.2(149.95, 229.22)	178.32(144.28, 221.08)	-0.18(-0.26, -0.1)	0.76(0.44, 1.27)	0.65(0.35, 1.2)	-0.57(-0.66, -0.48)
Ethiopia	8204.8(7913.11, 8455.02)	5349.54(5160.26, 5527.03)	-1.11(-1.48, -0.74)	172.26(166.15, 177.51)	111.79(107.79, 115.53)	-1.11(-1.49, -0.73)	0.82(0.55, 1.19)	0.43(0.28, 0.65)	-1.88(-2.24, -1.52)
Federated States of Micronesia	3422.54(2751.02, 4264.73)	5242.12(4205.44, 6500.23)	1.63(1.22, 2.05)	71.29(57.3, 88.82)	110.05(88.3, 136.44)	1.67(1.25, 2.09)	0.33(0.2, 0.54)	0.38(0.21, 0.63)	0.68(0.29, 1.08)
Fiji	2617.51(2119.53, 3260.34)	2969.35(2407.19, 3684)	0.48(0.35, 0.6)	54.04(43.75, 67.32)	56.98(46.2, 70.73)	0.27(0.17, 0.36)	0.2(0.13, 0.31)	0.24(0.15, 0.39)	0.92(0.8, 1.04)
Finland	2496.84(2030.47, 3071.35)	2523.92(2045.64, 3103.46)	-0.02(-0.03, 0)	51.77(42.11, 63.66)	52.88(42.87, 64.99)	-0.01(-0.04, 0.01)	0.03(0.02, 0.06)	0.02(0.01, 0.03)	-1.67(-1.81, -1.53)
France	1024.11(796.64, 1273.16)	1102.04(862.15, 1372.25)	0.15(0.1, 0.21)	21.27(16.55, 26.44)	23.14(18.09, 28.8)	0.17(0.12, 0.22)	0.01(0.01, 0.02)	0.01(0.01, 0.02)	-1.23(-1.41, -1.04)
Gabon	15242.52(12842.33, 18281.19)	16525.87(13393.08, 20374.18)	0.18(0.15, 0.2)	323.01(271.94, 387.13)	351.18(284.6, 432.57)	0.18(0.15, 0.21)	1.8(1.13, 2.72)	1.71(1.03, 2.7)	-0.38(-0.47, -0.3)
Georgia	1457.12(1173.33, 1794.05)	1485.48(1181.58, 1844.06)	0.11(0.08, 0.13)	30.83(24.82, 37.97)	31.83(25.33, 39.51)	0.15(0.12, 0.18)	0.08(0.05, 0.15)	0.07(0.04, 0.12)	-0.33(-0.4, -0.27)
Germany	2577.87(2082.04, 3147.19)	2611.73(2118.21, 3190.39)	-0.01(-0.02, 0.01)	52.88(42.69, 64.54)	54.75(44.39, 66.88)	-0.07(-0.12, -0.02)	0.04(0.02, 0.08)	0.03(0.01, 0.05)	-1.3(-1.59, -1.02)
Ghana	11048.21(8923.92, 13626.27)	9041.9(7332.05, 11251.47)	0.75(0.27, 1.24)	237.45(191.59, 292.84)	195.19(158.2, 242.79)	0.82(0.32, 1.31)	1.25(0.79, 1.97)	0.96(0.55, 1.6)	0.45(-0.01, 0.9)
Greece	3135.64(3074.14, 3209.31)	2836.08(2295.64, 3495.04)	-0.16(-0.7, 0.38)	64.59(63.33, 66.11)	59.61(48.18, 73.39)	-0.04(-0.59, 0.52)	0.04(0.02, 0.06)	0.03(0.02, 0.05)	-1.19(-1.58, -0.79)
Greenland	4662.14(3777.3, 5727.65)	3990.55(3232.63, 4919.29)	-0.68(-0.86, -0.5)	98.69(79.98, 121.15)	83.55(67.68, 103)	-0.65(-0.88, -0.43)	0.1(0.05, 0.17)	0.06(0.03, 0.09)	-2.1(-2.26, -1.94)
Grenada	7368(5941.02, 9045.18)	7712.87(6194.54, 9511.89)	0.15(0.13, 0.18)	160.83(129.76, 197.39)	163.54(131.41, 201.58)	0.06(0.04, 0.07)	0.47(0.26, 0.78)	0.38(0.19, 0.76)	-0.5(-0.62, -0.38)
Guam	4497.12(3641.86, 5574.62)	5166.79(4185.07, 6326.7)	0.54(0.39, 0.7)	95.41(77.27, 118.27)	111.36(90.19, 136.36)	0.64(0.47, 0.81)	0.22(0.13, 0.38)	0.21(0.12, 0.35)	-0.11(-0.37, 0.16)
Guatemala	3713.36(2997.16, 4597.43)	2847.1(2277.91, 3522.4)	-0.92(-1.15, -0.68)	76.49(61.74, 94.67)	68.84(55.06, 85.17)	-0.31(-0.48, -0.14)	0.21(0.13, 0.34)	0.13(0.08, 0.21)	-1.59(-1.76, -1.42)
Guinea	5300.89(4282.39, 6584.15)	5286.22(4269.42, 6472.8)	-0.03(-0.06, -0.01)	114.89(92.73, 142.87)	115.01(92.86, 140.94)	-0.01(-0.04, 0.03)	0.57(0.35, 0.89)	0.58(0.35, 0.94)	0.05(-0.04, 0.15)
Guinea-Bissau	6954.7(5610.1, 8543.74)	6870.69(5557.55, 8461.2)	-0.01(-0.04, 0.01)	149.63(120.6, 184.21)	148.68(120.27, 183.17)	-0.01(-0.04, 0.02)	0.99(0.6, 1.59)	0.88(0.55, 1.37)	-0.38(-0.44, -0.33)
Guyana	7607.82(6170.69, 9361.78)	7652.48(6150.97, 9432.79)	0.01(0, 0.02)	173(140.27, 212.97)	171.24(137.63, 210.9)	-0.03(-0.06, -0.01)	0.69(0.39, 1.22)	0.47(0.25, 0.84)	-1.11(-1.2, -1.02)
Haiti	13805.85(11107.62, 17033.05)	13956.34(11245.23, 17250)	0.01(-0.01, 0.03)	305.41(245.72, 376.74)	306.31(246.84, 378.57)	-0.03(-0.05, 0)	1.57(0.91, 2.74)	1.68(0.93, 3.01)	0.38(0.32, 0.44)
Honduras	3725.93(2984.2, 4619.52)	2870.24(2313.69, 3552.7)	-0.91(-1.14, -0.68)	77.99(62.46, 96.7)	59.24(47.76, 73.37)	-0.95(-1.18, -0.73)	0.46(0.31, 0.67)	0.35(0.23, 0.51)	-0.92(-1.01, -0.83)
Hungary	3252.93(2617.88, 4018.76)	3366.06(2710.95, 4165.5)	-0.36(-0.67, -0.05)	70.1(56.41, 86.56)	71.51(57.59, 88.49)	-0.39(-0.71, -0.08)	0.15(0.08, 0.26)	0.09(0.05, 0.15)	-2.05(-2.34, -1.75)
Iceland	2505.65(2021.86, 3107.82)	2521.05(2017.93, 3109.57)	-0.03(-0.05, -0.01)	52.18(42.08, 64.74)	53.27(42.65, 65.71)	0.02(-0.02, 0.06)	0.03(0.02, 0.05)	0.02(0.01, 0.03)	-1.25(-1.37, -1.13)
India	4815.83(4667.13, 4964.3)	8132.8(7856.87, 8385.39)	0.24(-0.4, 0.88)	92.75(89.83, 95.59)	177.27(171.21, 182.72)	0.52(-0.15, 1.19)	0.62(0.42, 0.89)	0.92(0.6, 1.34)	-0.14(-0.76, 0.49)
Indonesia	7209.55(6980.99, 7438.1)	4269.92(4120.22, 4411.4)	-1.93(-2.49, -1.36)	152.03(147.16, 156.85)	89.64(86.51, 92.6)	-1.92(-2.47, -1.36)	0.6(0.37, 0.89)	0.19(0.12, 0.29)	-4.28(-4.84, -3.72)
Iran	5965.55(5776.02, 6154.24)	7034.38(6796.65, 7257.97)	0.53(0.25, 0.8)	123.72(119.76, 127.63)	146.73(141.82, 151.32)	0.59(0.31, 0.87)	0.4(0.26, 0.61)	0.33(0.21, 0.49)	-0.62(-0.89, -0.35)
Iraq	6067.62(4886.74, 7518.53)	6140.13(4980.57, 7607.15)	0.44(0.28, 0.61)	137.97(111.11, 170.98)	144.24(117.02, 178.68)	0.49(0.34, 0.64)	0.4(0.24, 0.64)	0.28(0.16, 0.46)	-0.8(-0.91, -0.69)
Ireland	2565.77(2088.06, 3177.74)	2587.77(2092.52, 3195.12)	-0.02(-0.04, -0.01)	53.25(43.29, 65.93)	55.44(44.82, 68.46)	0.02(-0.01, 0.06)	0.04(0.02, 0.06)	0.02(0.01, 0.04)	-2.17(-2.29, -2.05)
Israel	2757.66(2226.39, 3435.95)	4377.63(3534.06, 5422.72)	1.65(1.35, 1.95)	57.26(46.18, 71.34)	91.58(73.93, 113.43)	1.66(1.36, 1.96)	0.05(0.03, 0.08)	0.04(0.02, 0.08)	-0.15(-0.48, 0.18)
Italy	4760.74(4610.06, 4919.73)	5102.66(4922.12, 5291.02)	-0.26(-1.17, 0.65)	100.71(97.52, 104.07)	103.33(99.63, 107.2)	-0.44(-1.37, 0.51)	0.07(0.04, 0.12)	0.05(0.03, 0.09)	-1.43(-2.34, -0.51)
Ivory Coast	5650.16(4563.64, 6962.44)	6961.15(5603.21, 8556.08)	0.48(0.28, 0.69)	117.29(94.75, 144.53)	145(116.68, 178.21)	0.48(0.28, 0.68)	0.66(0.42, 1.04)	0.73(0.42, 1.18)	0.09(-0.09, 0.26)
Jamaica	8664.08(6984.89, 10667.42)	8785.59(7096.44, 10847.27)	0.05(0.04, 0.06)	183.96(148.18, 226.44)	185.23(149.63, 228.67)	0.03(0.02, 0.04)	0.54(0.28, 0.97)	0.46(0.22, 0.85)	-0.44(-0.56, -0.32)
Japan	370.89(356.01, 383.63)	409.97(392.64, 426.78)	-0.32(-0.61, -0.02)	7.64(7.33, 7.9)	8.33(7.97, 8.67)	-0.35(-0.66, -0.04)	0.01(0, 0.01)	0.01(0, 0.01)	-0.84(-0.95, -0.72)
Jordan	5397.67(4345.35, 6740.92)	4944.44(3992.4, 6116.23)	-0.28(-0.37, -0.19)	112.78(90.87, 140.8)	101.04(81.58, 124.85)	-0.44(-0.54, -0.33)	0.41(0.26, 0.63)	0.3(0.19, 0.44)	-1.14(-1.28, -1)
Kazakhstan	1439.58(1153.99, 1799.81)	1450.83(1155.33, 1800.74)	0.06(0.04, 0.08)	31.25(25.09, 39.03)	32.27(25.69, 40.06)	0.12(0.1, 0.15)	0.13(0.07, 0.26)	0.1(0.05, 0.17)	-1.04(-1.16, -0.92)
Kenya	9891.18(9558.54, 10239.32)	8332.17(8048.99, 8599.16)	-0.99(-1.2, -0.77)	209.19(202.12, 216.53)	177.04(171.06, 182.67)	-0.99(-1.21, -0.77)	0.57(0.38, 0.83)	0.43(0.29, 0.64)	-1.36(-1.56, -1.16)
Kiribati	4527.59(3649.9, 5609.34)	5238.72(4220, 6498.9)	0.56(0.41, 0.7)	97.1(78.22, 120.33)	112.26(90.38, 139.26)	0.56(0.41, 0.71)	0.48(0.29, 0.76)	0.49(0.3, 0.75)	0.21(0.08, 0.34)
Kuwait	4317.65(3499.98, 5311.35)	4130.51(3350.03, 5071.33)	0.02(-0.04, 0.09)	86.19(69.9, 105.92)	86.23(69.94, 105.8)	0.1(-0.03, 0.24)	0.16(0.1, 0.27)	0.11(0.07, 0.19)	-1.04(-1.25, -0.83)
Kyrgyzstan	1459.39(1173.17, 1805.22)	1481.26(1174.52, 1828.48)	0.08(0.06, 0.1)	31.35(25.21, 38.68)	32.1(25.46, 39.59)	0.16(0.12, 0.2)	0.11(0.06, 0.17)	0.09(0.05, 0.15)	-0.68(-0.76, -0.6)
Laos	5636.22(4506.95, 6999.84)	5157.54(4186.63, 6346.17)	-0.4(-0.49, -0.3)	119.33(95.49, 148.16)	110.25(89.49, 135.68)	-0.35(-0.45, -0.24)	0.5(0.3, 0.81)	0.32(0.18, 0.52)	-1.7(-1.82, -1.58)
Latvia	1976.3(1572.67, 2449.04)	2048.34(1649.1, 2549.65)	-0.03(-0.12, 0.07)	42.29(33.68, 52.4)	43.99(35.4, 54.74)	-0.03(-0.12, 0.07)	0.07(0.04, 0.11)	0.05(0.03, 0.08)	-1.26(-1.38, -1.14)
Lebanon	3543.87(2847.41, 4351.93)	3576.22(2891.63, 4375.15)	0.14(-0.17, 0.45)	75.09(60.34, 92.24)	75.81(61.31, 92.81)	0.08(-0.22, 0.39)	0.27(0.17, 0.4)	0.2(0.13, 0.3)	-0.8(-1.13, -0.48)
Lesotho	8322.83(6757.86, 10279.97)	8102.62(6603.73, 9998.61)	-0.11(-0.17, -0.06)	186.89(151.47, 230.94)	174.48(142.2, 215.21)	-0.24(-0.3, -0.19)	0.76(0.48, 1.24)	0.66(0.39, 1.14)	-0.48(-0.54, -0.42)
Liberia	7715.17(6223.77, 9483.59)	7779.75(6268.36, 9558.3)	0.13(0.1, 0.15)	173.69(140.16, 213.49)	164.41(132.49, 201.91)	-0.04(-0.16, 0.07)	0.91(0.57, 1.39)	0.81(0.46, 1.22)	-0.51(-0.58, -0.44)
Libya	6541.37(5286.89, 8026.91)	5944.95(4786.5, 7313.17)	-0.4(-0.51, -0.29)	142.06(114.75, 174.47)	122.31(98.45, 150.36)	-0.58(-0.66, -0.49)	0.4(0.24, 0.65)	0.3(0.18, 0.48)	-1.07(-1.14, -1.01)
Lithuania	1990.47(1585.17, 2456.57)	2054.38(1655.52, 2560.99)	-0.04(-0.13, 0.06)	42.59(33.96, 52.59)	43.72(35.23, 54.5)	-0.02(-0.12, 0.08)	0.07(0.04, 0.11)	0.05(0.03, 0.08)	-1.07(-1.13, -1.01)
Luxembourg	2587.59(2095.36, 3177.8)	2622.78(2125.58, 3263.73)	-0.01(-0.02, 0.01)	53.88(43.62, 66.13)	53.42(43.29, 66.47)	-0.13(-0.16, -0.1)	0.04(0.02, 0.06)	0.02(0.01, 0.04)	-1.79(-1.93, -1.64)
Madagascar	15583.87(12579.55, 19286.04)	7797.88(6288.11, 9599.21)	-1.88(-2.43, -1.33)	334.21(269.8, 413.62)	171.69(138.47, 211.28)	-1.78(-2.32, -1.23)	1.65(0.96, 2.56)	0.69(0.41, 1.12)	-2.51(-3.08, -1.95)
Malawi	9757.55(7865.52, 12008.58)	7863.78(6351.07, 9774.19)	-0.75(-0.94, -0.57)	210.81(169.94, 259.34)	169.03(136.49, 210.07)	-0.84(-1.02, -0.66)	1.25(0.78, 1.98)	0.88(0.52, 1.43)	-1.27(-1.46, -1.07)
Malaysia	8994.66(7344.53, 11073.68)	3341.28(2681.2, 4121.38)	-3.69(-4.7, -2.66)	185.7(151.64, 228.67)	69.2(55.54, 85.31)	-3.68(-4.69, -2.66)	0.51(0.3, 0.79)	0.17(0.1, 0.27)	-3.87(-5.27, -2.46)
Maldives	6091.52(4888.92, 7520.64)	5288.29(4270.69, 6498.82)	-0.55(-0.7, -0.41)	124.44(99.95, 153.62)	102.88(83.04, 126.32)	-0.74(-0.92, -0.55)	0.65(0.38, 1.05)	0.33(0.18, 0.55)	-2.56(-2.72, -2.4)
Mali	5284.87(4301.66, 6578.83)	5340.65(4331.38, 6614.15)	0.05(0.04, 0.05)	115.12(93.7, 143.12)	113.51(92.06, 140.72)	-0.03(-0.05, -0.01)	0.71(0.44, 1.11)	0.72(0.44, 1.15)	0.04(-0.01, 0.08)
Malta	2662.45(2127.82, 3273.64)	2709.67(2199.38, 3363.95)	0.01(0, 0.03)	54.5(43.56, 66.97)	56.09(45.52, 69.61)	0.02(0.01, 0.04)	0.04(0.02, 0.07)	0.03(0.02, 0.04)	-1.61(-1.69, -1.54)
Marshall Islands	4487.31(3635.17, 5517.29)	5226.13(4237.94, 6435.58)	0.58(0.44, 0.72)	93.92(76.08, 115.64)	111.98(90.77, 137.88)	0.65(0.53, 0.77)	0.39(0.23, 0.63)	0.4(0.24, 0.66)	0.24(0.11, 0.37)
Mauritania	6909.8(5556.38, 8552.04)	6799.06(5472.71, 8364.37)	-0.04(-0.06, -0.01)	149.7(120.43, 185.24)	144.84(116.58, 178.26)	-0.08(-0.11, -0.06)	0.87(0.51, 1.48)	0.71(0.41, 1.17)	-0.64(-0.7, -0.59)
Mauritius	3746.39(2998, 4643.25)	3520.3(2845.85, 4346.7)	-0.55(-0.67, -0.43)	77.51(62.03, 95.96)	73.95(59.71, 91.27)	-0.5(-0.61, -0.38)	0.29(0.16, 0.48)	0.19(0.1, 0.35)	-1.55(-1.64, -1.47)
Mexico	2945.46(2844.62, 3033.49)	1511.46(1453.37, 1563.64)	-1.99(-2.52, -1.45)	61.34(59.25, 63.19)	30.66(29.48, 31.71)	-2.03(-2.56, -1.49)	0.07(0.04, 0.1)	0.03(0.02, 0.04)	-2.54(-3.07, -2.02)
Moldova	2023.53(1629.93, 2511.83)	2109.8(1682.94, 2603.06)	0(-0.09, 0.09)	43.93(35.37, 54.52)	45.43(36.2, 56.02)	-0.05(-0.15, 0.04)	0.1(0.06, 0.17)	0.06(0.04, 0.11)	-1.52(-1.7, -1.34)
Monaco	2613.04(2097.35, 3242.93)	2642.85(2116.24, 3266.65)	-0.02(-0.03, 0)	62.73(50.34, 77.79)	51.32(41.1, 63.46)	-0.77(-0.84, -0.7)	0.06(0.04, 0.09)	0.05(0.03, 0.07)	-0.53(-0.68, -0.38)
Mongolia	1459.94(1155.69, 1812.63)	1460.66(1174.67, 1797.57)	0.04(0.02, 0.07)	30.6(24.25, 37.99)	32.61(26.21, 40.14)	0.18(0.15, 0.2)	0.12(0.08, 0.18)	0.09(0.06, 0.14)	-1.05(-1.15, -0.95)
Montenegro	3333.65(2675.59, 4091.9)	3441.94(2755.35, 4266.15)	-0.37(-0.68, -0.05)	68.74(55.18, 84.38)	72.77(58.26, 90.2)	-0.33(-0.65, -0.02)	0.15(0.09, 0.24)	0.12(0.08, 0.2)	-1.41(-1.76, -1.06)
Morocco	5580.37(4479.07, 6952.48)	5636.03(4568.56, 6965.04)	0.05(0.03, 0.06)	119.22(95.71, 148.52)	119.66(97.03, 147.73)	0.02(0, 0.04)	0.42(0.25, 0.67)	0.31(0.19, 0.49)	-0.88(-0.91, -0.85)
Mozambique	11845.63(11011.54, 12682.39)	11370.08(9205.41, 14033.52)	-0.17(-0.22, -0.11)	261.89(244.28, 279.74)	247.57(200.31, 305.54)	-0.19(-0.23, -0.15)	1.49(0.99, 2.16)	1.27(0.8, 2.01)	-0.63(-0.72, -0.53)
Myanmar	8516.69(6905.98, 10487.11)	8459.27(6815.98, 10484.72)	1.4(0.52, 2.28)	180.71(146.52, 222.53)	180.93(145.87, 224.2)	1.45(0.57, 2.33)	0.86(0.5, 1.39)	0.81(0.44, 1.34)	1.29(0.42, 2.16)
Namibia	8774.03(7083.02, 10800.3)	8285.43(6710.49, 10218.43)	-0.21(-0.27, -0.16)	186.83(150.74, 230.46)	178.5(144.32, 220.2)	-0.17(-0.24, -0.1)	1.03(0.65, 1.58)	0.69(0.41, 1.15)	-1.56(-1.69, -1.42)
Nauru	4624.91(3727.19, 5698.04)	5291.26(4272.79, 6525.32)	0.52(0.37, 0.67)	98.17(79.14, 120.92)	113.43(91.51, 139.85)	0.52(0.38, 0.66)	0.39(0.23, 0.66)	0.38(0.2, 0.63)	0.03(-0.04, 0.09)
Nepal	1649.37(1330.48, 2043.04)	1767.17(1401.16, 2201.12)	0.78(0.52, 1.05)	35.23(28.4, 43.64)	38.51(30.59, 47.99)	0.83(0.56, 1.1)	0.22(0.13, 0.35)	0.19(0.1, 0.33)	-0.27(-0.53, -0.01)
Netherlands	2572.34(2084.19, 3180.82)	2601.64(2103.13, 3231.2)	-0.02(-0.03, 0)	53.73(43.54, 66.43)	54.31(43.9, 67.47)	-0.02(-0.05, 0)	0.03(0.02, 0.05)	0.02(0.01, 0.04)	-1.3(-1.39, -1.2)
New Zealand	157.03(149.5, 164.12)	1424.86(1372.74, 1474.49)	2.78(0.95, 4.64)	3.3(3.14, 3.45)	28.37(27.33, 29.38)	2.75(0.98, 4.55)	0(0, 0.01)	0.02(0.01, 0.04)	1.45(-0.35, 3.29)
Nicaragua	3747.67(3006.76, 4646.11)	2874.78(2322.16, 3570.64)	-0.92(-1.15, -0.68)	77.72(62.33, 96.3)	59.28(47.88, 73.62)	-0.94(-1.17, -0.7)	0.33(0.21, 0.47)	0.22(0.14, 0.31)	-1.44(-1.57, -1.32)
Niger	7024.73(5657.22, 8710.75)	6885.61(5566.25, 8545.94)	-0.06(-0.08, -0.03)	148.21(119.38, 183.83)	145.63(117.81, 180.8)	-0.06(-0.08, -0.03)	0.82(0.49, 1.24)	0.74(0.45, 1.19)	-0.33(-0.36, -0.3)
Nigeria	13824.83(13365.57, 14258.91)	12532.18(12114.57, 12937.08)	0.06(-0.08, 0.21)	296.57(286.52, 305.82)	277.82(268.45, 286.67)	0.23(0.06, 0.39)	1.51(1.03, 2.15)	1.31(0.87, 1.94)	-0.12(-0.26, 0.02)
Niue	4364.87(3505.47, 5364.95)	5070.37(4088.54, 6276.9)	0.57(0.43, 0.72)	90.06(72.34, 110.74)	105.68(85.23, 130.81)	0.52(0.35, 0.69)	0.32(0.18, 0.53)	0.29(0.17, 0.49)	-0.27(-0.42, -0.12)
North Korea	3454.88(2812.4, 4229.11)	3671.96(2957.29, 4525.56)	0.12(0.06, 0.17)	77.55(63.08, 95.06)	78.96(63.6, 97.31)	-0.14(-0.24, -0.04)	0.23(0.13, 0.38)	0.15(0.09, 0.24)	-1.61(-1.74, -1.47)
North Macedonia	3368.58(2711.93, 4171.19)	3498.76(2811.16, 4312.33)	-0.34(-0.66, -0.03)	73.97(59.56, 91.55)	73.06(58.7, 90.05)	-0.57(-0.88, -0.25)	0.22(0.13, 0.36)	0.15(0.09, 0.25)	-1.99(-2.33, -1.66)
Northern Mariana Islands	4480.12(3628.19, 5543.97)	5189.5(4169.33, 6409.77)	0.57(0.41, 0.73)	91.61(74.19, 113.35)	104.55(84.01, 129.12)	0.3(0.19, 0.41)	0.25(0.15, 0.4)	0.24(0.14, 0.4)	0.03(-0.16, 0.21)
Norway	2518.41(2420.52, 2608.82)	2541.45(2443.14, 2629.6)	-0.02(-0.04, -0.01)	51.62(49.59, 53.47)	53.28(51.2, 55.1)	-0.02(-0.06, 0.02)	0.03(0.02, 0.06)	0.02(0.01, 0.04)	-1.64(-1.8, -1.48)
Oman	17550.07(16416.63, 18619.48)	15275.65(12363.91, 18904.22)	-0.6(-0.71, -0.48)	354.36(332.71, 374.63)	317.46(256.96, 392.49)	-0.53(-0.66, -0.39)	1.38(0.82, 2.18)	0.72(0.42, 1.17)	-2.14(-2.27, -2.02)
Pakistan	3167.21(3041.77, 3289.17)	3036.97(2904.98, 3157.7)	-0.25(-0.64, 0.14)	65.39(62.81, 67.88)	64.73(61.88, 67.28)	-0.15(-0.5, 0.21)	0.55(0.37, 0.82)	0.51(0.34, 0.76)	-0.37(-0.71, -0.04)
Palau	4516.28(3623.07, 5594.24)	5392.87(4354.9, 6680.84)	0.66(0.51, 0.8)	93.5(75.01, 115.78)	111.29(89.9, 137.86)	0.62(0.5, 0.74)	0.32(0.18, 0.53)	0.3(0.17, 0.53)	-0.05(-0.19, 0.09)
Palestine	5562.97(4460.6, 6886.51)	5640.69(4570.14, 6975.93)	0.05(0.04, 0.07)	116.56(93.52, 144.29)	117.6(95.3, 145.35)	0.02(0.01, 0.04)	0.36(0.22, 0.59)	0.25(0.15, 0.39)	-1.14(-1.17, -1.12)
Panama	3793(3054.3, 4702.85)	2907.25(2361.37, 3604.49)	-0.92(-1.15, -0.69)	78.39(63.13, 97.17)	59.93(48.67, 74.32)	-0.91(-1.12, -0.68)	0.15(0.09, 0.24)	0.08(0.04, 0.13)	-1.93(-2.19, -1.67)
Papua New Guinea	7019.13(6536.91, 7497.61)	5366.74(4341.17, 6643.51)	-0.74(-0.95, -0.53)	147.03(137.01, 156.98)	113.55(91.87, 140.57)	-0.7(-0.9, -0.5)	0.6(0.37, 0.91)	0.43(0.25, 0.72)	-1.02(-1.22, -0.81)
Paraguay	2919.2(2359.57, 3593.03)	3105.89(2510.22, 3842.06)	0.1(0.06, 0.14)	60.84(49.17, 74.88)	64.49(52.11, 79.77)	0.09(0.04, 0.13)	0.17(0.11, 0.28)	0.16(0.1, 0.24)	-0.35(-0.38, -0.31)
Peru	1632.25(1304.91, 2015.54)	3683.3(2972.76, 4558.31)	1.9(1.09, 2.72)	34.56(27.63, 42.69)	77.73(62.74, 96.13)	1.89(1.09, 2.69)	0.15(0.09, 0.23)	0.19(0.11, 0.3)	-0.23(-1.02, 0.56)
Philippines	2709.63(2610.75, 2796.08)	2237.37(2154.06, 2307.5)	-0.51(-0.7, -0.31)	56.97(54.88, 58.77)	45.74(44.01, 47.16)	-0.56(-0.77, -0.35)	0.17(0.11, 0.26)	0.1(0.07, 0.15)	-1.69(-1.9, -1.48)
Poland	3216.53(3106.03, 3322.6)	3332.08(3208.14, 3441.25)	-0.36(-0.67, -0.04)	69.61(67.19, 71.9)	71.28(68.62, 73.58)	-0.42(-0.74, -0.1)	0.2(0.12, 0.31)	0.11(0.06, 0.19)	-2.33(-2.66, -2)
Portugal	1446.45(1205.26, 1731.56)	1698.04(1350.04, 2092.92)	0.34(0.27, 0.41)	29.5(24.64, 35.22)	34.28(27.25, 42.25)	0.32(0.24, 0.39)	0.03(0.02, 0.05)	0.02(0.01, 0.04)	-1.49(-1.58, -1.4)
Puerto Rico	7157.87(5762.47, 8858.98)	7274.16(5847.86, 8969.1)	0.05(0.04, 0.06)	156.05(125.66, 193.13)	163.95(131.79, 202.3)	0.14(0.11, 0.17)	0.29(0.14, 0.56)	0.18(0.08, 0.37)	-1.89(-2.04, -1.73)
Qatar	5996.48(4819.92, 7408.85)	6022.11(4829.88, 7496.01)	0.08(0.05, 0.1)	121.63(97.97, 150.33)	118.53(95.07, 147.54)	-0.07(-0.1, -0.04)	0.32(0.19, 0.5)	0.19(0.12, 0.3)	-1.86(-1.94, -1.79)
Republic of San Marino	2615.13(2121.49, 3248.89)	2642.56(2124.9, 3253.14)	-0.01(-0.03, 0)	51.35(41.66, 63.84)	58.07(46.72, 71.53)	0.4(0.38, 0.42)	0.1(0.06, 0.15)	0.1(0.06, 0.14)	0.06(-0.06, 0.17)
Romania	2044.31(1640.61, 2543.57)	3400.74(2730.76, 4202.35)	0.6(-0.19, 1.39)	42.89(34.42, 53.35)	71.96(57.79, 88.93)	0.6(-0.2, 1.4)	0.11(0.07, 0.19)	0.11(0.06, 0.18)	-1.26(-2.07, -0.45)
Russia	1981.13(1908.6, 2043.19)	2047.11(1975.69, 2111.6)	-0.04(-0.14, 0.05)	42.7(41.11, 44.02)	44.16(42.62, 45.56)	-0.05(-0.15, 0.04)	0.07(0.05, 0.11)	0.05(0.03, 0.08)	-1.54(-1.78, -1.29)
Rwanda	4669.13(3756.47, 5741.26)	3697.75(3007.22, 4562.96)	-0.79(-0.89, -0.7)	100.74(81.02, 124.03)	80.57(65.49, 99.32)	-0.83(-0.97, -0.68)	0.47(0.29, 0.71)	0.28(0.17, 0.45)	-1.83(-1.94, -1.73)
Saint Kitts and Nevis	7222.44(5834.6, 8849.93)	7429.95(6005.91, 9192.89)	0.08(0.08, 0.09)	155.22(125.06, 190.08)	155.79(125.93, 192.68)	0.02(0, 0.04)	0.55(0.29, 1.05)	0.35(0.17, 0.66)	-1.55(-1.73, -1.37)
Saint Lucia	7252.45(5837.47, 8918.49)	7614.46(6135.36, 9418.17)	0.15(0.15, 0.16)	157.83(127.05, 194.17)	160.58(129.65, 198.6)	0.04(0.03, 0.06)	0.5(0.26, 0.92)	0.35(0.17, 0.63)	-1.09(-1.23, -0.95)
Saint Vincent and the Grenadines	7402.15(5958.18, 9116.77)	7684(6206.07, 9415.59)	0.12(0.11, 0.12)	158.76(127.83, 195.57)	159.22(128.47, 195.1)	-0.02(-0.04, 0.01)	0.48(0.25, 0.87)	0.4(0.2, 0.77)	-0.6(-0.7, -0.49)
Samoa	4452.4(3612.19, 5507.25)	5168.89(4166.07, 6393.28)	0.57(0.42, 0.71)	95.32(77.33, 117.87)	109.7(88.41, 135.66)	0.56(0.42, 0.71)	0.3(0.18, 0.49)	0.29(0.17, 0.5)	0.01(-0.16, 0.18)
Sao Tome and Principe	7222.85(5835.42, 8841.87)	7228.94(5843.27, 8916.07)	0.03(0.01, 0.06)	155.6(125.69, 190.67)	152.79(123.41, 188.37)	-0.08(-0.11, -0.04)	0.78(0.46, 1.22)	0.67(0.4, 1.1)	-0.46(-0.54, -0.38)
Saudi Arabia	9521.64(8888.17, 10116.28)	9810.52(7926.58, 12027.46)	1.16(0.68, 1.65)	199.37(186.05, 212.14)	203.82(164.72, 249.64)	1.02(0.59, 1.45)	0.57(0.36, 0.82)	0.45(0.29, 0.72)	0.04(-0.37, 0.46)
Senegal	13462.53(12616.77, 14375.91)	12007.24(9694.74, 14810.42)	-0.28(-1.31, 0.76)	290.59(272.36, 310.19)	254.09(205.11, 313.37)	-0.33(-1.34, 0.69)	1.86(1.19, 2.78)	1.57(0.92, 2.64)	-0.49(-1.53, 0.56)
Serbia	3289.75(2641.54, 4081.61)	3470.56(2788.52, 4297.63)	-0.3(-0.61, 0.01)	73.83(59.29, 91.66)	66.96(53.82, 83.01)	-0.89(-1.22, -0.55)	0.2(0.11, 0.36)	0.13(0.08, 0.23)	-2.04(-2.36, -1.72)
Seychelles	5962.34(4812.02, 7383.49)	4957.31(3980.86, 6117.38)	-0.69(-0.88, -0.5)	126.58(102.14, 156.75)	102.74(82.5, 126.79)	-0.78(-0.98, -0.59)	0.39(0.23, 0.63)	0.23(0.13, 0.36)	-1.94(-2.11, -1.78)
Sierra Leone	7166.66(5776.15, 8834.24)	7092.39(5724.46, 8714.77)	0.02(-0.01, 0.04)	153.84(123.95, 189.69)	150.31(121.2, 184.75)	-0.12(-0.16, -0.07)	0.82(0.51, 1.28)	0.77(0.47, 1.24)	-0.2(-0.34, -0.06)
Singapore	1311.5(1094.13, 1571.5)	1577.63(1260.22, 1968.24)	0.77(0.63, 0.9)	30.16(25.16, 36.17)	33.69(26.92, 42.04)	0.54(0.35, 0.74)	0.02(0.01, 0.05)	0.01(0.01, 0.02)	-2.37(-2.5, -2.24)
Slovakia	3252.33(2624.84, 4044.04)	3372.35(2706.77, 4174.52)	-0.35(-0.66, -0.04)	69.83(56.35, 86.83)	72.55(58.23, 89.82)	-0.38(-0.7, -0.06)	0.19(0.11, 0.31)	0.13(0.07, 0.2)	-1.93(-2.22, -1.64)
Slovenia	3275.63(2641.77, 4065.24)	3450.77(2773.1, 4286)	-0.3(-0.61, 0.01)	69.86(56.34, 86.69)	73.27(58.9, 90.99)	-0.36(-0.69, -0.04)	0.12(0.07, 0.21)	0.06(0.04, 0.11)	-2.75(-3.1, -2.4)
Solomon Islands	9795.83(7893.72, 12053.54)	11057.55(8937.7, 13658.49)	0.67(0.32, 1.02)	208.44(167.95, 256.55)	236.89(191.45, 292.63)	0.68(0.32, 1.03)	0.9(0.52, 1.41)	0.88(0.51, 1.46)	0.29(-0.07, 0.66)
Somalia	10080.4(8132.24, 12486.79)	8025.41(6541.36, 9923.76)	-0.78(-0.96, -0.59)	214.76(173.38, 266.01)	170.36(138.78, 210.64)	-0.8(-0.99, -0.62)	1.29(0.79, 2.01)	0.95(0.57, 1.53)	-1.16(-1.38, -0.95)
South Africa	8611.3(8321.38, 8904.15)	8200.5(7909.46, 8475.49)	-0.17(-0.22, -0.12)	184.36(178.03, 190.57)	174.42(168.21, 180.24)	-0.18(-0.25, -0.11)	0.76(0.5, 1.12)	0.63(0.42, 0.91)	-0.74(-0.8, -0.68)
South Korea	928.24(737.65, 1152.1)	1000.07(792.69, 1242.92)	0.3(0.16, 0.43)	19.94(15.87, 24.78)	21.04(16.67, 26.15)	0.19(0.06, 0.32)	0.08(0.05, 0.12)	0.05(0.03, 0.07)	-2.01(-2.29, -1.73)
South Sudan	10246.87(8256.76, 12545.45)	8049.11(6510.36, 9923.4)	-0.83(-1.03, -0.63)	212.9(171.69, 260.54)	171.1(138.21, 210.89)	-0.69(-0.87, -0.52)	1.16(0.68, 1.81)	0.82(0.49, 1.33)	-1.27(-1.53, -1.02)
Spain	968.15(787.79, 1195.35)	996.02(804.3, 1238.63)	0.06(0.04, 0.08)	20.2(16.43, 24.92)	20.94(16.91, 26.04)	0.1(0.08, 0.12)	0.01(0.01, 0.03)	0.01(0, 0.01)	-1.56(-1.72, -1.39)
Sri Lanka	11135.77(8974.6, 13682.36)	10034.57(8085.91, 12376.02)	-0.37(-0.44, -0.31)	235.11(189.48, 288.9)	215.68(173.99, 266.04)	-0.3(-0.37, -0.22)	0.83(0.48, 1.41)	0.34(0.2, 0.55)	-3.09(-3.18, -2.99)
Sudan	2173.5(1755.01, 2673.16)	2205.6(1779.14, 2739.67)	-0.49(-0.88, -0.1)	47.69(38.5, 58.67)	46.93(37.85, 58.28)	-0.6(-0.98, -0.21)	0.21(0.13, 0.33)	0.17(0.1, 0.27)	-1.17(-1.56, -0.77)
Suriname	7588.98(6117.45, 9375.07)	7713.31(6205.7, 9525.01)	0.03(0.01, 0.05)	168.72(136.03, 208.39)	168.67(135.74, 208.21)	-0.02(-0.05, 0.01)	0.64(0.34, 1.14)	0.53(0.29, 0.92)	-0.67(-0.72, -0.61)
Sweden	2514.4(2421.45, 2607.04)	2539.57(2441, 2636.06)	-0.02(-0.04, 0)	52.03(50.08, 53.94)	52.92(50.86, 54.93)	-0.05(-0.08, -0.02)	0.03(0.02, 0.05)	0.02(0.01, 0.04)	-1.22(-1.32, -1.12)
Switzerland	2601.14(2093.82, 3211.93)	2637.87(2135.31, 3282.31)	0(-0.02, 0.01)	56.19(45.29, 69.37)	55.8(45.17, 69.42)	-0.15(-0.19, -0.12)	0.04(0.02, 0.07)	0.03(0.01, 0.05)	-0.87(-1.08, -0.65)
Syria	4127.48(3334.53, 5108.63)	4191.07(3387.95, 5205.26)	0.3(0.21, 0.39)	85.57(69.13, 105.93)	86.57(70.03, 107.54)	0.43(0.3, 0.56)	0.35(0.21, 0.56)	0.27(0.17, 0.42)	-0.59(-0.73, -0.45)
Taiwan (Province of China)	3122.5(2775.96, 3550.96)	3061.04(2447.92, 3752.73)	-0.2(-0.34, -0.07)	65.03(57.8, 73.95)	64.53(51.66, 79.16)	-0.19(-0.33, -0.05)	0.08(0.05, 0.13)	0.05(0.03, 0.08)	-1.94(-2.15, -1.73)
Tajikistan	1482.82(1192.95, 1837.62)	1512.59(1219.26, 1880.38)	0.1(0.07, 0.12)	31.91(25.66, 39.59)	32.28(26.02, 40.1)	0.07(0.03, 0.1)	0.13(0.08, 0.2)	0.12(0.08, 0.18)	-0.12(-0.18, -0.07)
Tanzania	10319.15(8323.44, 12749.6)	8028.03(6498.86, 9899.59)	-0.89(-1.12, -0.66)	223.49(180.39, 276.09)	172.07(139.29, 212.08)	-0.93(-1.16, -0.69)	1.42(0.85, 2.16)	0.9(0.49, 1.51)	-1.78(-1.99, -1.58)
Thailand	4965.5(4611.04, 5352.56)	5296.09(4280.23, 6549.09)	0.23(0.07, 0.39)	105.54(98.19, 113.7)	122.06(98.61, 151.1)	0.55(0.4, 0.7)	0.25(0.15, 0.4)	0.18(0.1, 0.32)	-1.19(-1.26, -1.12)
The Bahamas	7054.32(5690.73, 8717.43)	7107.94(5804.34, 8801.94)	0.01(0.01, 0.02)	149.74(120.91, 185)	150.05(122.46, 185.78)	0.05(0.03, 0.08)	0.4(0.2, 0.76)	0.32(0.16, 0.61)	-0.9(-1.09, -0.71)
The Gambia	5576.89(4508.8, 6891.68)	3578.74(2906.19, 4440.34)	-1.76(-2.06, -1.46)	120.36(97.31, 148.71)	75.78(61.56, 94.03)	-1.86(-2.19, -1.53)	0.69(0.42, 1.1)	0.44(0.26, 0.71)	-1.9(-2.23, -1.56)
Timor-Leste	5996.7(4825.41, 7461.62)	4836.37(3909.19, 5969.26)	-0.8(-1, -0.6)	134.14(107.96, 166.87)	102.84(83.11, 126.87)	-1(-1.18, -0.82)	0.48(0.28, 0.8)	0.33(0.18, 0.57)	-1.56(-1.74, -1.37)
Togo	7063.92(5711.79, 8669.65)	6980.13(5642.04, 8599.63)	-0.02(-0.05, 0)	151.44(122.36, 185.89)	150.37(121.39, 185.22)	0(-0.03, 0.03)	0.91(0.56, 1.4)	0.92(0.55, 1.41)	0.04(0, 0.08)
Tokelau	4452.74(3584.72, 5510.91)	5215.84(4224.68, 6449.69)	0.61(0.46, 0.75)	91.58(73.77, 113.29)	109.93(89.05, 135.92)	0.47(0.3, 0.64)	0.37(0.21, 0.61)	0.31(0.18, 0.51)	-0.49(-0.61, -0.37)
Tonga	4344.65(3509.91, 5384.49)	5034.59(4055.21, 6234.5)	0.56(0.42, 0.7)	93.65(75.63, 116.02)	107.86(86.83, 133.51)	0.56(0.41, 0.71)	0.3(0.18, 0.49)	0.3(0.18, 0.48)	0.04(-0.09, 0.16)
Trinidad and Tobago	7511.6(6074.68, 9245.91)	7655.87(6153.11, 9401.56)	0.06(0.05, 0.07)	158.87(128.48, 195.59)	160.82(129.3, 197.54)	0.04(0.03, 0.06)	0.49(0.25, 0.94)	0.33(0.18, 0.62)	-1.46(-1.56, -1.36)
Tunisia	6696.12(5431.21, 8224.03)	6961.7(5621.09, 8624.81)	-0.22(-0.37, -0.07)	140.72(114.11, 172.81)	146.83(118.54, 181.89)	-0.22(-0.38, -0.06)	0.36(0.23, 0.53)	0.29(0.18, 0.44)	-1.02(-1.14, -0.89)
Turkey	6731.73(6455.02, 6990.77)	6778.52(5513.87, 8337.37)	1.36(0.92, 1.81)	144.06(138.15, 149.62)	147.91(120.31, 181.85)	1.41(0.97, 1.85)	0.55(0.36, 0.84)	0.37(0.24, 0.56)	-0.29(-0.69, 0.1)
Turkmenistan	1474.99(1193.34, 1834.39)	1511.05(1196.97, 1883.39)	0.12(0.09, 0.15)	31.12(25.21, 38.66)	31.79(25.19, 39.62)	0.09(0.07, 0.12)	0.1(0.06, 0.17)	0.08(0.05, 0.13)	-0.65(-0.67, -0.62)
Tuvalu	4426.92(3562.51, 5489.97)	5292.15(4267.11, 6529.5)	0.67(0.52, 0.81)	105.75(85.09, 131.08)	115.52(93.16, 142.28)	0.36(0.18, 0.53)	0.41(0.25, 0.68)	0.36(0.22, 0.6)	-0.24(-0.39, -0.1)
Uganda	9803.7(7895.35, 12089.1)	12171.17(9845.49, 15008.67)	0.47(0.28, 0.67)	208.73(168.08, 257.32)	261.17(211.32, 322.19)	0.49(0.29, 0.69)	0.99(0.61, 1.55)	1.02(0.59, 1.66)	-0.25(-0.53, 0.04)
Ukraine	2003.36(1931.3, 2078.42)	2073.21(1998.34, 2148.91)	-0.03(-0.12, 0.06)	43.14(41.57, 44.75)	45.24(43.6, 46.89)	0.03(-0.07, 0.12)	0.06(0.04, 0.1)	0.06(0.04, 0.09)	-0.76(-0.92, -0.6)
United Arab Emirates	9849.66(9222.85, 10350.4)	8175.12(6598.1, 10104.33)	-0.83(-1.04, -0.61)	187.61(176.02, 196.82)	153.51(123.86, 189.99)	-0.8(-0.94, -0.66)	0.59(0.36, 0.9)	0.38(0.23, 0.6)	-1.55(-1.69, -1.41)
United Kingdom	2561.58(2422, 2688.47)	2584.79(2446.07, 2714.14)	-0.02(-0.04, 0)	53.52(50.58, 56.16)	53.25(50.47, 55.86)	-0.08(-0.11, -0.04)	0.04(0.02, 0.06)	0.03(0.02, 0.05)	-0.66(-0.8, -0.53)
Uruguay	1702.78(1369.8, 2108.26)	1826.37(1444.27, 2248.28)	-0.25(-0.42, -0.07)	35.98(28.93, 44.52)	38.58(30.52, 47.56)	-0.26(-0.43, -0.08)	0.05(0.03, 0.11)	0.04(0.02, 0.08)	-1.74(-1.92, -1.55)
USA	4907.38(4749.79, 5069.61)	4204.7(4043.79, 4349.27)	-0.44(-1.45, 0.58)	104.38(101.04, 107.81)	88.37(84.96, 91.42)	-0.47(-1.49, 0.55)	0.05(0.03, 0.08)	0.04(0.02, 0.07)	-0.41(-1.46, 0.65)
Uzbekistan	1470.85(1182.93, 1809.63)	1489.29(1198.89, 1836.61)	0.08(0.05, 0.1)	31.07(24.93, 38.17)	31.51(25.38, 38.88)	0.09(0.06, 0.11)	0.15(0.09, 0.27)	0.13(0.07, 0.24)	-0.48(-0.51, -0.45)
Vanuatu	5349.02(4987.84, 5744.99)	5052.97(4059.33, 6260.57)	-0.18(-0.28, -0.08)	114.17(106.47, 122.7)	106.43(85.49, 131.86)	-0.24(-0.35, -0.14)	0.4(0.26, 0.61)	0.36(0.23, 0.58)	-0.27(-0.37, -0.17)
Venezuela	3801.14(3046.62, 4705.56)	2919.38(2370.24, 3620.16)	-0.92(-1.15, -0.68)	78.99(63.32, 97.83)	55.48(45.08, 68.75)	-1.1(-1.43, -0.76)	0.14(0.08, 0.22)	0.08(0.05, 0.13)	-1.97(-2.18, -1.76)
Viet Nam	3402.34(2743.82, 4217.72)	2536.89(2050.58, 3138.58)	-1.17(-1.41, -0.93)	69.75(56.27, 86.43)	52.93(42.8, 65.53)	-1.14(-1.38, -0.91)	0.2(0.13, 0.3)	0.1(0.07, 0.16)	-2.46(-2.72, -2.21)
Virgin Islands	7131.24(5746.24, 8750.62)	7351.73(5907.41, 9124.72)	0.09(0.06, 0.12)	159.33(128.44, 195.52)	170.72(137.31, 211.93)	0.3(0.26, 0.34)	0.42(0.22, 0.8)	0.33(0.19, 0.62)	-0.72(-0.81, -0.64)
Yemen	5717.1(4597.27, 7082.06)	5709.36(4627.02, 7054.33)	-0.02(-0.03, -0.01)	120.57(96.94, 149.34)	121.92(98.8, 150.53)	0(-0.01, 0.02)	0.55(0.35, 0.82)	0.55(0.36, 0.82)	0.04(0.01, 0.06)
Zambia	14077.97(11386.8, 17384.48)	13789.03(11122.59, 17054.89)	-0.09(-0.11, -0.06)	304.3(246.08, 375.28)	293.13(236.45, 362.57)	-0.14(-0.16, -0.12)	1.63(1, 2.62)	1.78(1.04, 2.93)	0.3(0.22, 0.38)
Zimbabwe	8883.39(7170.99, 11028.81)	8329.34(6732.69, 10214.73)	-0.24(-0.29, -0.18)	192.36(155.28, 238.85)	179.43(144.67, 220.03)	-0.28(-0.34, -0.22)	0.96(0.57, 1.49)	0.89(0.55, 1.46)	-0.14(-0.29, 0.01)
